# Supplementary material for: Targeted Whole Genome Sequencing of African Swine Fever Virus and Classical Swine Fever Virus on the MinION Portable Sequencing Platform
Source: Pathogens. 2025 Aug 13;14(8):804. doi: 10.3390/pathogens14080804 (PMC12389616; doi:10.3390/pathogens14080804)
Supplement: Supplementary file 1 [file pathogens-14-00804-s001.zip]

Archive with 1 entries (1 files):
- pathogens-3790510-supplementary.pdf
